# Supplementary material for: Natural Cotton Cellulose-Supported TiO2 Quantum Dots for the Highly Efficient Photocatalytic Degradation of Dyes
Source: Nanomaterials (Basel). 2022 Sep 9;12(18):3130. doi: 10.3390/nano12183130 (PMC9504825; doi:10.3390/nano12183130)
Supplement: Supplementary file 1 [file nanomaterials-12-03130-s001.zip]

Archive with 1 entries (1 files):
- nanomaterials-1871749-supplementary.pdf
